# Supplementary material for: Association between alleles, haplotypes, and amino acid variations in HLA class II genes and type 1 diabetes in Kuwaiti children
Source: Front Immunol. 2023 Aug 10;14:1238269. doi: 10.3389/fimmu.2023.1238269 (PMC10457110; doi:10.3389/fimmu.2023.1238269)
Supplement: Supplementary Table 1 — Results of the associations between the HLA-DRB1, HLA-DQA1, HLA-DQB1 genes and children with T1D or controls. [file Table_1.xlsx]

## Sheet: Supplementary_Table1
Gene	Allele	T1D frequency	Controls frequency	OR (95% CI)	P-value	Pc*
DRB1	01:01:00	0.02	0.01	1.59 (0.29-8.64)	0.5112	9.2016
DRB1	01:02:00	0.01	0.03	0.34 (0.04-1.69)	0.15624	2.81232
DRB1	03:01:00	0.4	0.16	3.5 (2.24-5.48)	2.6196e-09	4.71528e-08
DRB1	04:01:00	0.04	0.01	2.83 (0.71-13.34)	0.086971	1.56548
DRB1	04:02:00	0.08	0.03	2.49 (1.02-6.32)	0.025363	0.456534
DRB1	04:03:00	0.05	0.04	1.31 (0.47-3.54)	0.55966	10.0739
DRB1	04:05:00	0.11	0.03	4.02 (1.71-10.17)	0.0002	0.005
DRB1	07:01:00	0.12	0.13	0.9 (0.49-1.6)	0.69232	12.4618
DRB1	10:01:00	0.02	0.04	0.52 (0.12-1.74)	0.25021	4.50378
DRB1	11:01:00	0.01	0.03	0.19 (0-1.46)	0.085578	1.5404
DRB1	11:04:00	0	0.05	0 (0-0.39)	0.001	0.02
DRB1	13:01:00	0.01	0.04	0.12 (0-0.79)	0.01	0.18
DRB1	13:02:00	0.06	0.03	2.24 (0.8-6.54)	0.08	1.44
DRB1	15:01:00	0.01	0.05	0.1 (0-0.67)	0.006	0.108
DRB1	15:02:00	0.01	0.05	0.1 (0-0.67)	0.006	0.108
DRB1	16:01:00	0.02	0.03	0.78 (0.17-2.98)	0.69524	12.5143
DRB1	16:02:00	0.01	0.02	0.45 (0.04-2.38)	0.30362	5.46516
DRB1	binned
DQA1	01:01:00	0.03	0.05	0.67 (0.21-1.89)	0.41084	4.51924
DQA1	01:02:00	0.09	0.16	0.55 (0.29-1)	0.03	0.33
DQA1	01:03:00	0.01	0.11	0.09 (0.01-0.36)	4e-05	0.0004
DQA1	01:04:00	0.01	0.02	0.45 (0.04-2.38)	0.30362	3.33982
DQA1	01:05:00	0.02	0.04	0.47 (0.11-1.57)	0.18914	2.08054
DQA1	02:01:00	0.11	0.13	0.81 (0.43-1.49)	0.47485	5.22335
DQA1	03:01:00	0.17	0.09	2.22 (1.23-4)	0.003	0.04
DQA1	03:03:00	0.13	0.06	2.37 (1.2-4.76)	0.006	0.066
DQA1	05:01:00	0.41	0.18	3.18 (2.05-4.92)	2.3441e-08	2.57851e-07
DQA1	05:05:00	0.02	0.14	0.1 (0.02-0.33)	5.1099e-06	5.62089e-05
DQA1	binned
DQB1	02:01:00	0.4	0.17	3.25 (2.1-5.06)	1.5032e-08	2.10448e-07
DQB1	02:02:00	0.16	0.13	1.22 (0.7-2.1)	0.44903	6.28642
DQB1	03:01:00	0.02	0.12	0.12 (0.02-0.38)	3e-05	0.0004
DQB1	03:02:00	0.24	0.09	3.01 (1.75-5.23)	1e-05	0.0001
DQB1	03:03:00	0.01	0.01	0.39 (0.01-4)	0.38644	5.41016
DQB1	04:02:00	0	0.02	0 (0-1.09)	0.03	0.42
DQB1	05:01:00	0.05	0.08	0.64 (0.27-1.43)	0.24539	3.43546
DQB1	05:02:00	0.03	0.07	0.43 (0.14-1.14)	0.06	0.84
DQB1	05:03:00	0.01	0.03	0.39 (0.04-1.98)	0.2	2.8
DQB1	06:01:00	0.01	0.05	0.09 (0-0.62)	0.004	0.056
DQB1	06:02:00	0.01	0.04	0.12 (0-0.79)	0.01	0.14
DQB1	06:03:00	0.01	0.05	0.2 (0.02-0.89)	0.02	0.28
DQB1	06:04:00	0.05	0.03	1.81 (0.61-5.51)	0.2	2.8
DQB1	binned
* Pc Bonferroni corrected p-value
